# Supplementary material for: Feasibility Study on the Application of Microbial Agent Modified Water-Jet Loom Sludge for the Restoration of Degraded Soil in Mining Areas
Source: Int J Environ Res Public Health. 2021 Jun 24;18(13):6797. doi: 10.3390/ijerph18136797 (PMC8296874; doi:10.3390/ijerph18136797)
Supplement: Supplementary file 1 [file ijerph-18-06797-s001.zip]

Archive with 1 entries (1 files):
- ijerph-1179955-supplementary.pdf
